# Supplementary material for: Analysis of Plasma-Derived Exosomal MicroRNAs as Potential Biomarkers for Canine Idiopathic Epilepsy
Source: Animals (Basel). 2024 Jan 13;14(2):252. doi: 10.3390/ani14020252 (PMC10812621; doi:10.3390/ani14020252)
Supplement: Supplementary file 1 [file animals-14-00252-s001.zip]

Archive with 2 entries (2 files):
- MGM_.xlsx
- Supplementary_Files_4-2_rev.pdf
