# Supplementary material for: Analysis of Plasma-Derived Exosomal MicroRNAs as Potential Biomarkers for Canine Idiopathic Epilepsy
Source: Animals (Basel). 2024 Jan 13;14(2):252. doi: 10.3390/ani14020252 (PMC10812621; doi:10.3390/ani14020252)
Supplement: Supplementary file 1 [file animals-14-00252-s001.zip › MGM_.xlsx]

## Sheet: Hoja1
Table S5. Set of statistically significant miRNAs’ predicted targets on miRDB.
miR-16	miR-27	miR-93	miR-132	miR-142	miR-574
AKT3	EYA4	ZNFX1	CDK19	LRRC4C	ATG2B
DCLK1	KCNK2	ENPP5	SOX5	KDM7A
ZBTB44	CDS1	GPR137C	TIMM9	UBR5
RASGEF1B	PRKAA2	STK17B	RGS7BP	DAAM1
LSM11	TNPO1	CHRM2	LIN28B	CLCN3
RNF10	CACNB2	RUFY2	CBLL1	GABRA5
ARL2	AFF4	MASTL	NFE2L2	HIPK3
TCAIM	GPAM	ZFYVE9	SGMS1	TOX
BTRC	FBXW7	SAR1B	CLOCK	TFDP1
HELZ	ARFGEF1	KCNB1	USP38	ARL15
ST6GALNAC5	ST6GALNAC3	ZNF800	CC2D1B	SENP5
MYRIP	MKNK2	RASGRF2	FAM91A1	FAM126B
MGAT4A	ZBTB37	FAM210A	DAZAP2	SNX2
PLEKHH1	ATP11C	RNF128	GDF5	CSNK1G3
PTPN4	TMBIM6	KMT2B	STX16	NBEAL1
DCP1A	LARP4	CEP120	TJAP1	PARP12
SALL1	GTF2A1L	EFCAB14	ZNF516	BMP2
STOX2	GCC2	ITGB8	MTF2	ATP8B2
NAPG	HERC3	KLHL28	GLIS3	TGFBR2
KIF5C	PDS5B	PEX5L	URI1	ZNF420
AHCYL2	GNS	PTHLH	SKAP2	LOC486076
UBE4B	ONECUT2	NAGK	PER2	FGF12
WNK3	COG7	ARHGAP12	DPYSL3	CCDC43
SBNO1	OSBPL10	LAMA3	CSDE1	EBAG9
PPP1R11	CCNC	CAMTA1	ELMSAN1	NEXMIF
SLC12A2	TMEM170B	PLXDC2	PSMD12	ZBTB26
CYP26B1	FUT9	SEMA7A	MED9	KAT2B
VEGFA	PLK2	DDHD2	MYCBP2	GJB6
DDX3X	TMCC1	DYNC1LI2	SIRT1	DMXL1
LAMP2	EPB41	SLC46A3	KLHL11	ITCH
GLYATL3	PPARG	FCHO2	CAMSAP2	CBWD2
APLN	CREB1	GUCY1A1	CCN2	APPBP2
C10H2orf42	RNF139	NKIRAS1	ANKRD29	TMEM161B
SRPRA	NR2F6	KMT2A	COPB2	HP1BP3
MYLK	SLC25A25	ZFYVE26	DCUN1D4	MCMBP
ARL3	ITSN2	TCTN1	CALU	FOXA2
CHEK1	ABCA1	TXNIP	ARID2	PLEKHO2
USP25	INSM2	ARMC8	OSBPL8	HMGCS1
FAM89B	HIVEP3	FAM45A	ITCH	TSPAN14
PISD	USP42	PTPN4	RRAS2	TMEM65
HSPA4L	MMD	BTG3	MIA3	DSE
TLR1	ZNF800	UBXN2A	PRDM6	CEP162
CPEB2	RPAP3	ANKRD29	C30H15orf62	EYA2
XPO7	AKIRIN1	FBXL5	HHIP	LOC610540
FASN	DOT1L	DDHD1	SLBP	STXBP3
SLC36A2	PLCL2	REST	LRRC27	TSLP
AK4	WSB1	FGD4	ZNF652	MAK
NFRKB	EDRF1	ITPRIPL2	HOMER1	BDP1
ZNF622	LONRF1	ZNF512B	PPFIBP1	CASQ2
STK33	APPBP2	SLC24A2	SS18	SLC4A10
IPO7	ANGPTL3	PURA	E2F5	RBFOX1
PLA2G15	ZMYM4	VANGL1	AHI1	PDCD10
CDC27	COIL	ZNF148	OPN3	PRDM1
CAPS2	PDIA5	MYT1L	C30H15orf41	REV1
SREK1	SSH1	MAPRE3	NOVA1	ARHGAP5
TRMT9B	SLC7A11	ABHD5	TRAM1L1	MYOZ1
SLC6A11	CREM	SACS	SPTY2D1	RAB3IP
TMEM51	TNRC18	ABCA1	ZNF521	LOC474791
ATXN2	PDHX	URI1	CD226	CLOCK
ASH1L	BEX5	BRMS1L	AZIN1	CDK7
BICD1	ZNF143	ANO6	ATL3	CEP85
WEE1	CLCN5	KCNK10	BCL10	PIP4K2B
SMAD7	SLITRK1	C34H3orf70	DUSP9	STRN3
GRM7	RO60	TGFBR2	SAP30L	SMAP1
AKAP7	ENOX2	BMP2K	SLC25A28	PRKD3
NUP50	RREB1	C2CD2	PCMTD1	MAP3K5
SLC25A37	MDM4	CERCAM	ADCY3	GCC2
CAPN6	BICC1	CNOT7	ACTR10	USP37
PIKFYVE	TNP1	COX7A2L	ARHGEF40	AFF4
SMURF1	GATC	SLC17A7	MAPK1	SLC23A2
KIF21A	REPS1	NFAT5	GNA12	UGT8
FBXW7	ZCCHC24	FOXJ3	UEVLD	SLC30A7
KDSR	GRM5	NIN	SYT16	TARDBP
TLK1	TAB3	TCEAL7	CHD1	PANX3
IL31RA	ZNF462	ST6GALNAC3	GPD2	MORF4L2
ST8SIA3	DNAJC13	FEM1C		KAT6B
ACTR2	CD302	ARHGAP1		DVL1
NEK10	B4GALT3	E2F5		MYLIP
ARIH1	LOC481728	KIAA0513		HSD17B7
TRUB1	ZNF581	TRIP11		DLL1
GPATCH8	CKAP4	ATG16L1		TBC1D15
CDK17	B3GNT7	NCKAP5		TTC39A
SETD3	C6H1orf52	CCSER2		TAT
COL12A1	C1H9orf85	HS3ST5		ZIC3
SLC13A3	ATAD2B	AP2B1		TC2N
RBM6	SEMA7A	PXK		AKAP5
RBBP6	HUNK	FAM117B		CACNB4
STXBP5	FAM193B	IQSEC2		MBTPS2
RIC1	CCNG1	FANCL		UBE2R2
ARHGAP12	MIER3	ARID4B		C1H18orf63
FBXO21	KIAA1109	HSPA8		FILIP1
TRIM59	SMAD9	HAUS8		SERPINE2
MAP2K1	PNKD	CEP97		SEC22C
TMEM245	RPGRIP1L	DUSP2		CH25H
AMOTL1	TLK2	PDGFRA		ST6GALNAC4
PIP4P1	SLC35F1	RNH1		TMTC1
KLHL2	LOC106560004	LIMA1		DDX60
RNF144B	FAM91A1	NPAT		PLK3
WT1	CDK18	KIF5A		NETO1
SEL1L3	CDIP1	ISM2		ATP8B4
GHR	CEP135	MKRN1		B3GNT2
IKBKB	PNISR	LOC100856546		ARL1
NOS1	SFRP1	RASD1		PRDM4
SLC20A2	PANK4	FSD1L		SORBS2
MDN1	TAF1A	LPGAT1		SLC16A14
SLC36A1	PRMT8	SLC25A23		UEVLD
LRP6	EYA1	PBX3		SEH1L
RNF213	XKR9	ANKIB1		PKIB
SLC25A48	RBBP6	RAB5B		FBXO5
WNT7A	ZNF329	ORMDL3		TSPYL2
G2E3	CDC37	WDR37		MSL2
PLEKHA5	ZNF189	FGD5		PPP1R1C
ZBTB39	GOSR2	TMCC3		PRELID3A
UBFD1	UBE2V1	LYST		AMER3
YWHAH	TMEM9B	HAS2		FBXO44
WIPI2	WNK3	TGFB1I1		SEMA5A
MYBL1	BRPF3	SCN2B		PIGX
NFE2L1	RBPMS2	TBC1D12		ADCK1
SESTD1	AFAP1	PPP1R21		STK17A
CNOT6L	ABCC9	TMEM127		JRKL
ATF6	PRR3	NTN4		KCNAB2
ATP7A	SLC18B1	VLDLR		TRUB1
XKR8	CXADR	TBC1D20		CACUL1
ZNF367	RAPGEF2	AAK1		GOLGA7
MED26	THRB	BAHD1		STRIP2
CREBRF	CREBRF	HECTD2		ABHD2
PPP1R2	LOC102157134	MOSPD2		NFAT5
SLIT2	GPD2	MAP3K2		UTP20
RAB9A	EPB41L4A	SRCIN1		USF2
PHIP	RNF141	CAPRIN1		RBM23
CAPZA2	FOXP4	FEM1B		TOMM40
EPHA7	CIPC	PRRG1		RWDD3
CYP4A38	EDEM3	COL4A3		LOC106557449
CUL2	STN1	PDPR		SMARCC2
C7H1orf21	CDH11	TSG101		ANGPT2
SLC4A8	AKAP2	LOC485730		BTG2
RFX3	IKZF5	NBEAL1		ZNF800
PAFAH1B1	TCIM	IRF9		CKAP2L
PIK3R1	UNKL	EGLN3		THAP5
ARHGAP19	SEMA6A	FRMD6		NAA20
SYDE2	CCDC138	RAB11FIP5		SLC4A4
AWAT1	SLC35F4	USP3		SERTAD1
RIMKLB	ANKRD40	CNOT6L		RHBDD1
DESI1	TRIM23	FJX1		FAM160A2
CYP4A37	FAM84B	MTX3		CARF
POLR3F	FOXJ3	UNK		ADAMTS6
LOC100856585	LPCAT1	SSH1		ENPP1
NUDT11	GAB1	RASL11B		NDUFAF4
MYT1L	GOLM1	DERL2		TMEM30A
ACSL4	CHKA	ADAM9		RNF166
PDZD8	KIAA1958	CLOCK		TEFM
DNAJB4	RELN	FAM126B		CUL2
FNTA	NCAM1	GID4		GLI3
LOC491890	EYS	MMP24		ARHGEF9
PPP2R5C	NPEPPS	SLITRK2		RAP1A
CASQ2	VTI1B	RAP2C		IRF6
SKI	CCNO	TAOK3		FAM168B
ATXN1L	PRRG3	STXBP5		CYFIP2
ATG14	DCUN1D4	NEDD4L		ST6GALNAC5
ISLR	LOX	SERTAD2
LOC102153191	NR5A2	STK11
CCND2	MAP3K14	SLC22A23
BCL2L2	CCM2	RHOC
CDCA4	NDUFS4	PXYLP1
SON	BRSK1	DNAJC27
NRBP1	CLCN3	ZFP91
PKDCC	NR2F2	SH3PXD2A
SYT4	SNRNP25	ZNF827
MAP7	HMGCR	ABCD2
GABARAPL1	AP1S2	PHF6
STEAP3	CACNA2D3	RORA
KL	BTG2	TRIP10
SGK1	ANKS1A	LASP1
ADGRL1	KDM7A	ZBTB4
TMEM74B	PCNX1	CAMSAP2
RPS6KA3	TFPI	GNS
LUZP1	DENR	UBE3C
NBEAL1	SHC4	SPTY2D1
ELL	HARBI1	TNKS2
ZDHHC21	PIK3CA	SLC16A6
VAPB	FAM184A	ABCG4
LOC102156157	PSMA1	LAPTM4A
HSPE1	RRS1	BTBD10
SIPA1L2	RIPOR2	SSH2
STAG1	FAM78A	P2RX4
SLC10A6	MAL2	ULK1
PPM1E	HSDL1	ZNF367
ARPIN	MAN1A2	UEVLD
LOC492092	BRWD3	TUBE1
LRRN3	KITLG	E2F1
DMTF1	DNAJC27	CC2D1A
BTLA	GRB2	FAM13C
A4GNT	ST14	MFAP3L
KANK1	YWHAQ	C6H7orf43
SLC19A2	RARA	MYCT1
PELI3	GAL3ST4	LZIC
SEH1L	KCNJ6	GNB5
MIGA1	PPP4R2	TMEM138
MBNL2	SPATA13	FAT4
FGF7	RMND5A	CPNE3
	MICU3	RRM2
	ALOXE3	MAPK1
	GRIA4	EIF4A2
	PLPP3	MAP3K14
	SEPSECS	ZNF25
	ING5	KIAA1191
	CA10	PAK5
	NIPAL4	ATXN1L
	NEDD4	REV3L
	PAIP2	ST8SIA2
	BAZ2B	DAB2
	STX16	NPAS2
	FRS3	GRM5
	DRAM2	SLC33A1
	LOC612035	CRY2
	UNC5D	ZBTB18
	RSBN1L	CYBRD1
	STAG1	OXR1
	PDE10A	IKZF4
	FAM76B	SPATA5L1
	RUFY3	MYO6
	MTDH	SLC40A1
	ABHD17B	PTH
	SOGA1	SPOPL
	HOXA5	YOD1
	FAM217B	CCNG2
	CCNY	STRIP2
	LOC611500	SLC16A9
	FAM133A	TSC22D2
	IRF8	IL6ST
	TRAPPC8
	METTL15
	PHB
	MIER2
	NREP
	KLF3
	NEBL
	PRR11
	TEX55
	FLRT3
	SHH
	RPS6KB1
	EHHADH
	CD86
	NETO1
	MET
	SORL1
	HDX
	SHE
	GPATCH2L
	SRL
	CTH
	NR1D2
	TBC1D32
	NECAB1
	ST3GAL6
	CYP39A1
	SCAF11
	RGS1
	TTC14
	ASAH1
